# Supplementary material for: Positive Effects of Exercise Intervention without Weight Loss and Dietary Changes in NAFLD-Related Clinical Parameters: A Systematic Review and Meta-Analysis
Source: Nutrients. 2021 Sep 8;13(9):3135. doi: 10.3390/nu13093135 (PMC8466505; doi:10.3390/nu13093135)
Supplement: Supplementary file 1 [file nutrients-13-03135-s001.zip]

Archive with 1 entries (1 files):
- nutrients-1367107-supplementary.pdf
